# Supplementary material for: Gene selection and classification of microarray data using random forest
Source: BMC Bioinformatics. 2006 Jan 6;7:3. doi: 10.1186/1471-2105-7-3 (PMC1363357; doi:10.1186/1471-2105-7-3)
Supplement: Additional File 3 — Source code for the R package varSelRF. This is a compressed (tar.gz) file ready to be installed with the usual R installation procedure under Linux/UNIX. Additional formats are available from CRAN [68], the Comprehensive R Archive Network. [file 1471-2105-7-3-S3.gz]

Archive with 17 entries (14 files):
- varSelRF
- varSelRF/man
- varSelRF/man/basicClusterInit.Rd
- varSelRF/man/plot.varSelRF.Rd
- varSelRF/man/plot.varSelRFBoot.Rd
- varSelRF/man/randomVarImpsRF.Rd
- varSelRF/man/randomVarImpsRFplot.Rd
- varSelRF/man/selProbPlot.Rd
- varSelRF/man/summary.varSelRFBoot.Rd
- varSelRF/man/varSelImpSpecRF.Rd
- varSelRF/man/varSelRF.Rd
- varSelRF/man/varSelRFBoot.Rd
- varSelRF/NAMESPACE
- varSelRF/DESCRIPTION
- varSelRF/R
- varSelRF/R/varSelRF.R
- varSelRF/Changes
