# Supplementary material for: Gene selection and classification of microarray data using random forest
Source: BMC Bioinformatics. 2006 Jan 6;7:3. doi: 10.1186/1471-2105-7-3 (PMC1363357; doi:10.1186/1471-2105-7-3)
Supplement: Additional File 3 — Source code for the R package varSelRF. This is a compressed (tar.gz) file ready to be installed with the usual R installation procedure under Linux/UNIX. Additional formats are available from CRAN [68], the Comprehensive R Archive Network. [file 1471-2105-7-3-S3.gz › varSelRF/NAMESPACE]

export("basicClusterInit", "varSelRF",
       "varSelRFBoot", "randomVarImpsRF",
       "randomVarImpsRFplot",
       "varSelImpSpecRF",
       "selProbPlot")
       
importFrom(randomForest, randomForest, importance)

S3method(print, varSelRF)
S3method(plot, varSelRF)
S3method(print, varSelRFBoot)
S3method(summary, varSelRFBoot)
S3method(plot, varSelRFBoot)       
