# Supplementary material for: Gene selection and classification of microarray data using random forest
Source: BMC Bioinformatics. 2006 Jan 6;7:3. doi: 10.1186/1471-2105-7-3 (PMC1363357; doi:10.1186/1471-2105-7-3)
Supplement: Additional File 3 — Source code for the R package varSelRF. This is a compressed (tar.gz) file ready to be installed with the usual R installation procedure under Linux/UNIX. Additional formats are available from CRAN [68], the Comprehensive R Archive Network. [file 1471-2105-7-3-S3.gz › varSelRF/DESCRIPTION]

Package: varSelRF
Version: 0.6-2
Date: 2005-07-27
Title: Variable selection using random forests
Author: Ramon Diaz-Uriarte <rdiaz@ligarto.org>
Maintainer: Ramon Diaz-Uriarte <rdiaz@ligarto.org>
Depends: R (>= 2.0.0), randomForest
Description: Variable selection from random forests
	     using both backwards variable elimination (for the selection of
	     small sets of non-redundant variables) and selection based on the
	     importance spectrum (somewhat similar to scree plots; for the
	     selection of large, potentially highly-correlated variables). 
	     Main applications in high-dimensional data
	     (e.g., microarray data, and other genomics and proteomics
	     applications).
LazyLoad: Yes
License: GPL version 2 or newer
URL: http://www.r-project.org, http://ligarto.org/rdiaz/Software/Software.html,
http://ligarto.org/rdiaz/Papers/rfVS/randomForestVarSel.html
Packaged: Fri Aug 19 18:19:57 2005; ramon
