# Supplementary material for: Gene selection and classification of microarray data using random forest
Source: BMC Bioinformatics. 2006 Jan 6;7:3. doi: 10.1186/1471-2105-7-3 (PMC1363357; doi:10.1186/1471-2105-7-3)
Supplement: Additional File 3 — Source code for the R package varSelRF. This is a compressed (tar.gz) file ready to be installed with the usual R installation procedure under Linux/UNIX. Additional formats are available from CRAN [68], the Comprehensive R Archive Network. [file 1471-2105-7-3-S3.gz › varSelRF/R/varSelRF.R]

#### watch out use of "..." inside Boot function


#### the "<<-" in the parallelized stuff? The logic is:
####    a) we could pass the arguments explicitly as part of
####       clusterApplyLB but for those objects that means
####       repeatedly passing to the same slave node
####       (e.g., 200 bootstrap samples, and only 4 nodes)
####       a very large object.

####    b) using the "<<-" results in important speed savings
####       at least in some tests I did.

####    c) just in case, right before the "<<-" I delete all objects
####       with same name;

####    d) the user is unlikely to store objects of his/her own
####       creation in the slave nodes; thus, one of the biggest
####       problems of "<<-" disappears.

####    However, just in case we:
####       e.1. Use an unlikely name
####       e.2. Verify, when the cluster is initialized, that there is no
####            object in any node with that name, and refuse to run unless
####            the problem is fixed.


#####   in bootSimplifyRF maybe allow allBootRuns = NULL so that object is small.


####usingCluster <- TRUE
####if(usingCluster) {
####    library(snow)
####    library(Rmpi)
####    clusterNumberNodes <- 1
####    typeCluster <- "MPI"
####    TheCluster <- makeCluster(clusterNumberNodes,
####                              type = typeCluster)
####    clusterSetupSPRNG(TheCluster, seed = as.numeric(Sys.time()))
####    clusterEvalQ(TheCluster, library(randomForest))
####}


require(randomForest)


basicClusterInit <- function(clusterNumberNodes = 1,
                             nameCluster = "TheCluster",
                             typeCluster = "MPI") {
    ## Initialize a cluster
  ## Note that Rmpi already checks if another cluster is up and running,
  ## so we do not need to do that.

  if(!(typeCluster %in% c("MPI", "PVM"))) stop("typeCluster needs to be PVM or MPI")
  library(snow)
  if(typeCluster == "MPI") {
      library(Rmpi)
  }
  if(typeCluster == "PVM") {
      library(rpvm)
  }
  if(length(find(nameCluster)))
      stop("\nThere is another object called ", nameCluster,".\n",
           "This could mean that a cluster with that name already exists;\n",
           "   in this case, please use the existing cluster \n",
           "   ---you do not need to initialize the cluster, \n",
           "   just pass its name as the parameter for 'nameCluster'---\n",
           "   or stop that cluster and initialize a new one. \n",
           "It could also mean that there is\n",
           "   already an object with this name; either remove the object\n",
           "   or use another name for the cluster.\n")
  assign(nameCluster,
         makeCluster(clusterNumberNodes,
                     type = typeCluster),
         env = .GlobalEnv)    
  sprng.seed <- round(2^32 * runif(1))
  print(paste("Using as seed for SPRNG", sprng.seed))
  clusterSetupSPRNG(eval(parse(text = nameCluster)), seed = sprng.seed)
  clusterEvalQ(eval(parse(text = nameCluster)), library(randomForest))
  clusterEvalQ(eval(parse(text = nameCluster)), library(varSelRF))
}


varSelRF <- function(xdata, Class,
                     c.sd = 1,
                     mtryFactor = 1,
                     ntree = 5000,
                     ntreeIterat = 2000,                     
                     vars.drop.num = NULL,
                     vars.drop.frac = 0.2,
                     whole.range = TRUE,
                     recompute.var.imp = FALSE,
                     verbose = FALSE,
                     returnFirstForest = TRUE,
                     fitted.rf = NULL) {

    if(!is.factor(Class))
        stop("Class should be a factor")
    if( (is.null(vars.drop.num) & is.null(vars.drop.frac)) |
       (!is.null(vars.drop.num) & !is.null(vars.drop.frac)))
        stop("One (and only one) of vars.drop.frac and vars.drop.num must be NULL and the other set")
  
    max.num.steps <- dim(xdata)[2]
    num.subjects <- dim(xdata)[1]

    if(is.null(colnames(xdata)))
        colnames(xdata) <- paste("v", 1:dim(xdata)[2], sep ="")
    
    ##oversize the vectors; will prune later.
    n.vars <- vars <- OOB.rf <- OOB.sd <- rep(NA, max.num.steps)

    oobError <- function(rf) { ## should not be exported in the namespace.
        ## The out of bag error
        ooo <- rf$confusion[, -dim(rf$confusion)[2]]
        s.ooo <- sum(ooo)
        diag(ooo) <- 0
        sum(ooo)/s.ooo
    }

    
    if(!is.null(fitted.rf)) {
        if(ncol(fitted.rf$importance) < 2)
            stop("The fitted rf was not fitted with importance = TRUE")
        n.ntree <- fitted.rf$ntree
        mtry <- fitted.rf$mtry
        n.mtryFactor <- mtry/sqrt(ncol(xdata))
        if((n.ntree != ntree) | (n.mtryFactor != mtryFactor))
            warning("Using as ntree and mtry the parameters obtained from fitted.rf",
                    immediate.= TRUE)
        ntree <- n.ntree
        mtryFactor <- n.mtryFactor
        rm(n.ntree, n.mtryFactor)
        rf <- fitted.rf
    } else {
        mtry <- floor(sqrt(ncol(xdata)) * mtryFactor)
        rf <- randomForest(x = xdata, y = Class,
                           ntree = ntree, mtry = mtry,
                           importance = TRUE,
                           keep.forest = FALSE)
    }
    
    if(returnFirstForest)
        FirstForest <- rf
    else
        FirstForest <- NULL
    
                                        #    rf <- randomForest(x = xdata, y = Class, importance= TRUE,
                                        #                       ntree = ntree, keep.forest = FALSE)
    m.iterated.ob.error <- m.initial.ob.error <- oobError(rf)
    sd.iterated.ob.error <- sd.initial.ob.error <-
        sqrt(m.iterated.ob.error * (1 - m.iterated.ob.error) *
             (1/num.subjects))

    if(verbose) {
        print(paste("Initial OOB error: mean = ",
                    round(m.initial.ob.error, 4),
                    "; sd = ", round(sd.initial.ob.error, 4), sep = ""))
    }

### previous code (rF < 4.3.1)
    #selected.vars <- order(rf$importance[, (ncol(rf$importance) - 1)], decreasing = TRUE)
#    ordered.importance <- rf$importance[selected.vars,(ncol(rf$importance) -1)]

    importances <- importance(rf, type = 1, scale = FALSE)
    selected.vars <- order(importances, decreasing = TRUE)
    ordered.importances <- importances[selected.vars]
    
    initialImportances <- importances
    initialOrderedImportances <- ordered.importances
    
    j <- 1
    n.vars[j] <- dim(xdata)[2] 
    vars[j] <- paste(colnames(xdata), collapse = " + ")
    OOB.rf[j] <- m.iterated.ob.error
    OOB.sd[j] <- sd.iterated.ob.error

    var.simplify <- TRUE
    
    while(var.simplify) {
        last.rf <- rf
        last.vars <- selected.vars
#        print(paste(".........Number of variables before selection",
#                    dim(xdata)[2])) ## debug
        previous.m.error <- m.iterated.ob.error
        previous.sd.error <- sd.iterated.ob.error

        if(recompute.var.imp & (j > 1)) {
            ## need to set indexxes as absolute w.r.t. original data
####            tmp.order <- order(rf$importance[, (ncol(rf$importance) - 1)],
####                                    decreasing = TRUE)
####            selected.vars <- selected.vars[tmp.order]
####            ordered.importance <- rf$importance[tmp.order, (ncol(rf$importance) -1)]

            importances <- importance(rf, type = 1, scale = FALSE)
            tmp.order <- order(importances, decreasing = TRUE)
            selected.vars <- selected.vars[tmp.order]
            ordered.importances <- importances[tmp.order]

        }
        
        num.vars <- length(selected.vars)
  
####        if(any(is.na(ordered.importances))) {
####            print("**********  Nas in ordered.importances ******")
####            browser()
####        }
           
## I eliminate this, since not selecting neg. imps is implicit in rest of code.
        ##        if(any(ordered.importances < 0)) {
##            selected.vars <- selected.vars[-which(ordered.importances < 0)]
##            ordered.importances <- ordered.importances[-which(ordered.importances < 0)]
##        } else {
        if(is.null(vars.drop.num))
            vars.drop <- round(num.vars * vars.drop.frac)
        else vars.drop <- vars.drop.num
        
        if(num.vars >= (vars.drop + 2)) {
            selected.vars <- selected.vars[1: (num.vars - vars.drop)]
            ordered.importances <- ordered.importances[1: (num.vars - vars.drop)]
        }
        else {
            selected.vars <- selected.vars[1:2]
            ordered.importances <- ordered.importances[1:2]
        }
        
        ## couldn't we eliminate the following?
        if((length(selected.vars) < 2) | (any(selected.vars < 1))) {
            var.simplify <- FALSE
            break
        }
        
        if(length(selected.vars) <= 2) var.simplify <- FALSE
        
        mtry <- floor(sqrt(length(selected.vars)) * mtryFactor)
        if(mtry > length(selected.vars)) mtry <- length(selected.vars)
        
        if(recompute.var.imp) 
            rf <- randomForest(x = xdata[, selected.vars],
                               y = Class, importance= TRUE,
                               ntree = ntree, mtry = mtry,
                               keep.forest = FALSE)
        else
            rf <- randomForest(x = xdata[, selected.vars],
                               y = Class, importance= FALSE,
                               ntree = ntreeIterat, mtry = mtry,
                               keep.forest = FALSE)
        
        m.iterated.ob.error <- oobError(rf)
        sd.iterated.ob.error <-
            sqrt(m.iterated.ob.error * (1 - m.iterated.ob.error) *
                 (1/num.subjects))
        
        if(verbose) {
            print(paste("..... iteration ", j, "; OOB error: mean = ",
                        round(m.iterated.ob.error, 4),
                        "; sd = ", round(sd.iterated.ob.error, 4), sep = ""))
        }
        j <- j + 1
        
        
        n.vars[j] <- length(selected.vars)
        vars[j] <- paste(colnames(xdata)[selected.vars],
                         collapse = " + ")
        OOB.rf[j] <- m.iterated.ob.error
        OOB.sd[j] <- sd.iterated.ob.error


        if(!whole.range &
           (
            (m.iterated.ob.error >
             (m.initial.ob.error + c.sd*sd.initial.ob.error))
            |
            (m.iterated.ob.error >
             (previous.m.error + c.sd*previous.sd.error)))
           )
            var.simplify <- FALSE
    }

    if (!whole.range) {
        if(!is.null(colnames(xdata)))
            selected.vars <- sort(colnames(xdata)[last.vars])
        else
            selected.vars <- last.vars

        out <- list(selec.history = data.frame(
                    Number.Variables = n.vars,
                    Vars.in.Forest = vars,
                    OOB = OOB.rf,
                    sd.OOB = OOB.sd)[1:j,],
                    rf.model = last.rf,
                    selected.vars = selected.vars,
                    selected.model =  paste(selected.vars, collapse = " + "),
                    best.model.nvars = length(selected.vars),
                    initialImportances = initialImportances,
                    initialOrderedImportances = initialOrderedImportances,
                    ntree = ntree,
                    mtry = mtry,
                    firstForest = FirstForest)
        class(out) <- "varSelRF"
        return(out)
    }
    else {
      ## Prune the too long vectors created at begin.
      ## not needed above, because we select the 1:j rows
      ## of the return matrix selec.history.
        n.vars <- n.vars[1:j]
        vars <- vars[1:j]
        OOB.rf<- OOB.rf[1:j]
        OOB.sd <- OOB.sd[1:j]
        ##browser()
        min.oob.ci <- min(OOB.rf) + c.sd * OOB.sd[which.min(OOB.rf)]
        best.pos <-
            which(OOB.rf <= min.oob.ci)[which.min(n.vars[which(OOB.rf <= min.oob.ci)])]

        selected.vars <- sort(unlist(strsplit(vars[best.pos],
                                              " + ", fixed = TRUE)))
        out <- list(selec.history = data.frame(
                    Number.Variables = n.vars,
                    Vars.in.Forest = vars,
                    OOB = OOB.rf,
                    sd.OOB = OOB.sd),
                    rf.model = NA,
                    selected.vars = selected.vars,
                    selected.model = paste(selected.vars, collapse = " + "),
                    best.model.nvars = n.vars[best.pos],
                    initialImportances = initialImportances,
                    initialOrderedImportances = initialOrderedImportances,
                    ntree = ntree,
                    ntreeIterat = ntreeIterat,
                    mtryFactor = mtryFactor,
                    ##mtry = mtry,
                    firstForest = FirstForest)
        class(out) <- "varSelRF"
        return(out)
    }
}


print.varSelRF <- function(x, ...) {
    cat("\nBackwards elimination on random forest; ")
  cat(paste("ntree = ", x$ntree,";  mtryFactor = ",
            x$mtryFactor, "\n"), sep ="")
  cat("\n Selected variables:\n")
  print(x$selected.vars)
  cat("\n Number of selected variables:", x$best.model.nvars, "\n\n")
}

#summary.varSelRF <- print.varSelRF

plot.varSelRF <- function(x, nvar = NULL, ...) {
    if(dev.interactive()) {
        op <- par(ask = TRUE, las = 1)
    } else {
        op <- par(las = 1)
    }
    
    on.exit(par(op))
    
    if(is.null(nvar))
        nvar <- min(30,
                    length(x$initialOrderedImportances))
  dotchart(rev(x$initialOrderedImportances[1:nvar]),
           main = "Initial importances",
           xlab = "Importances (unscaled)")

    ylim <- c(0, max(0.50, x$selec.history$OOB))
  plot(x$selec.history$Number.Variables,
       x$selec.history$OOB, type = "b",
       xlab = "Number of variables used",
       ylab = "OOB error", log = "x",
       ylim = ylim,
       ...)

##  if(max(x$selec.history$Number.Variables) > 300)
##      axis(1, at = c(1, 2, 3, 5, 8, 15, 25, 50, 75, 150, 200, 300),
##           labels = c(1, 2, 3, 5, 8, 15, 25, 50, 75, 150, 200, 300))
  
  lines(x$selec.history$Number.Variables,
        x$selec.history$OOB +
        2 * x$selec.history$sd.OOB, lty = 2)
  lines(x$selec.history$Number.Variables,
        x$selec.history$OOB -
        2 * x$selec.history$sd.OOB, lty = 2)
}
  
## We could also write a varSelRFCV zz: move al TODO

varSelRFBoot <- function(xdata, Class,
                         c.sd = 1,
                         mtryFactor = 1,
                         ntree = 5000,
                         ntreeIterat = 2000,
                         vars.drop.frac = 0.2,
                         bootnumber = 200,
                         whole.range = TRUE,
                         recompute.var.imp = FALSE,
                         usingCluster = TRUE,
                         TheCluster = NULL,
                         srf = NULL,
                         ...) {
    
    ## beware there is a lot of data copying... pass by reference, or
    ## minimize copying or something.
    
    if(usingCluster & is.null(TheCluster)) {
        basicClusterInit()
        warning("Initializing a one-slave MPI cluster called \"TheCluster\"\n",
                "For more control, pass the name for the cluster, \n",
                "after initializing with basicClusterInit.\n",
                "It is much, much better if you explicitly set the parameters\n",
                "you want for your cluster (name, type, and number of nodes)\n",
                immediate.= TRUE)
      }
    if(usingCluster & !is.null(TheCluster)) {
      cat("\n Using as cluster ", deparse(substitute(TheCluster)))
      if(!length(find(TheCluster)))
          stop("\nOoops, but", TheCluster, "does not yet exist.\n",
               "Please create it using basicClusterInit.")
    }
    if(usingCluster) {
      test.presence1 <-
        clusterEvalQ(TheCluster,
                     length(find("xdataTheCluster")))
      test.presence2 <-
        clusterEvalQ(TheCluster,
                     length(find("ClassTheCluster")))
      if(any(test.presence1))
        stop("At least one slave node has an object called xdataTheCluster")
      if(any(test.presence2))
        stop("At least one slave node has an object called ClassTheCluster")
##      clusterExport(TheCluster, c("varSelRF"))
    }

    if(is.null(colnames(xdata)))
        colnames(xdata) <- paste("v", 1:dim(xdata)[2], sep ="")
    
    if(!is.null(srf)) { ## we are passing a simplified rf object.
        if(class(srf) != "varSelRF")
            stop("srf must be the results of a run of varSelRF")
        n.ntree <- srf$ntree
        n.ntreeIterat <- srf$ntreeIterat
        n.mtryFactor <- srf$mtryFactor
        if((n.ntree != ntree) | (n.mtryFactor != mtryFactor) |
           (n.ntreeIterat != ntreeIterat))
        warning("Using as ntree and mtryFactor the parameters obtained from srf",
                immediate.= TRUE)
        ntree <- n.ntree
        mtryFactor <- n.mtryFactor
        rm(n.ntree, n.mtryFactor)
        all.data.run <- srf
    } else { ## we are simplifying the random forest
        all.data.run <- varSelRF(Class = Class,
                             xdata = xdata,
                             c.sd = c.sd,
                             mtryFactor = mtryFactor,
                             ntree = ntree,
                             ntreeIterat = ntreeIterat,
                             vars.drop.frac = vars.drop.frac,
                             whole.range = whole.range,
                             recompute.var.imp = recompute.var.imp)
###                             ...) 
    }
    columns.data <- which(colnames(xdata) %in%
                          all.data.run$selected.vars)
    
    all.data.rf.mtry <- floor(mtryFactor * sqrt(length(columns.data)))
    if(all.data.rf.mtry > length(columns.data))
        all.data.rf.mtry <- length(columns.data)
    all.data.rf.predict <- randomForest(y = Class,
                                        x = xdata[, columns.data],
                                        ntree = all.data.run$ntree,
                                        mtry = all.data.rf.mtry,
                                        xtest = xdata[, columns.data],
                                        ytest = Class,
                                        keep.forest = FALSE)
    
    full.pred <- all.data.rf.predict$test$predicted
    
    all.data.selected.vars <- all.data.run$selected.vars
    ##    all.data.selected.model <- all.data.run$selected.model
    all.data.best.model.nvars <- all.data.run$best.model.nvars
    
    N <- length(Class)
    solution.sizes <- rep(NA, bootnumber)
    overlap.with.full <- rep(NA, bootnumber)
    vars.in.solutions <- vector()
##    solutions <- rep(NA, bootnumber)
    
    bootTrainTest <- function(dummy, 
                              c.sd,
                              mtryFactor,
                              ntree, ntreeIterat,
                              whole.range, recompute.var.imp,
                              ...) {
        N <- length(ClassTheCluster)
        sample.again <- TRUE
        while(sample.again) {
            bootsample <- unlist(tapply(1:N,  ClassTheCluster,
                                        function(x)
                                        sample(x, size = length(x),
                                               replace = TRUE)))
            ## sure, this isn't the fastest, but will do for now.
            nobootsample <- setdiff(1:N, bootsample)
            if(!length(nobootsample))
                sample.again <- TRUE
            else sample.again <- FALSE
        }
        ## this is an ugly hack to prevent nobootsamples
        ## of size 0.
        
        train.data <- xdataTheCluster[bootsample, , drop = FALSE]
        test.data <- xdataTheCluster[nobootsample, , drop = FALSE]
        train.class <- ClassTheCluster[bootsample]
        test.class <- ClassTheCluster[nobootsample]

        boot.run <- varSelRF(Class = train.class,
                             xdata = train.data,
                             c.sd = c.sd,
                             mtryFactor = mtryFactor,
                             ntree = ntree,
                             ntreeIterat = ntreeIterat,
                             whole.range = whole.range,
                             recompute.var.imp = recompute.var.imp,
                             vars.drop.frac = vars.drop.frac)
###                             ...)
        output.cl <- list()
        output.cl$best.model.nvars <- boot.run$best.model.nvars
        output.cl$selected.model <- boot.run$selected.model
        output.cl$selected.vars <- boot.run$selected.vars
        output.cl$nobootsample <- nobootsample
        output.cl$bootsample <- bootsample
        output.cl$initialImportances <- boot.run$initialImportances
        output.cl$initialOrderedImportances <- boot.run$initialOrderedImportances
        output.cl$selec.history <- boot.run$selec.history

        boot.col.data <- which(colnames(xdataTheCluster) %in%
                               boot.run$selected.vars)
        run.test.mtry <- floor(mtryFactor * sqrt(length(boot.col.data)))
        if(run.test.mtry > length(boot.col.data))
            run.test.mtry <- length(boot.col.data)

        boot.run.test <- randomForest(y  = train.class,
                                      x = train.data[, boot.col.data,
                                      drop = FALSE],
                                       ntree = boot.run$ntree,
                                      mtry = run.test.mtry,
                                      keep.forest = FALSE,
                                      xtest = test.data[, boot.col.data,
                                      drop = FALSE])$test
##                                      ytest = test.class)$test
        output.cl$class.pred.array <- boot.run.test$predicted
        output.cl$prob.pred.array <- boot.run.test$votes
        return(output.cl)
    } ## bootTrainTest; this function is defined to be used in the cluster.
    ## we use it too if not in the cluster. There is a bit too much
    ## copying, because we define a pair of new objects
    ## xdataTheCluster and ClassTheCluster that need not be defined
    ## if we just copied the code. But that is ugly and hard to follow,
    ## and the non-cluster is slow for other reasons.
    
    if(usingCluster) {
        clusterEvalQ(TheCluster,
                     rm(list = c("xdataTheCluster", "ClassTheCluster")))
        xdataTheCluster <<- xdata
        ClassTheCluster <<- Class
        clusterExport(TheCluster,
                      c("xdataTheCluster", "ClassTheCluster"))
        cat("\n      Running bootstrap iterations using cluster (can take a while)\n")
        boot.runs <- clusterApplyLB(TheCluster,
                                    1:bootnumber,
                                    bootTrainTest,
                                    c.sd = c.sd,
                                    mtryFactor = mtryFactor,
                                    ntree = ntree,
                                    ntreeIterat = ntreeIterat,
                                    whole.range = whole.range,
                                    recompute.var.imp = recompute.var.imp)
        ## clean up before leaving
        clusterEvalQ(TheCluster,
                     rm(list = c("xdataTheCluster", "ClassTheCluster")))

    } else { ## Not using Cluster
        boot.runs <- list()
        xdataTheCluster <- xdata
        ClassTheCluster <- Class
        cat("\n      Running bootstrap iterations")
        for(nboot in 1:bootnumber) {
            cat(".")
            boot.runs[[nboot]] <-
                bootTrainTest(nboot,
                              c.sd = c.sd,
                              mtryFactor = mtryFactor,
                              ntree = ntree,
                              ntreeIterat = ntreeIterat,
                              whole.range = whole.range,
                              recompute.var.imp = recompute.var.imp)
        }
        cat("\n")
    }
        
####        for(nboot in 1:bootnumber) {
####            sample.again <- TRUE
####            while(sample.again) {
####                bootsample <- unlist(tapply(1:N,  Class,
####                                            function(x)
####                                            sample(x, size = length(x),
####                                                   replace = TRUE)))
####                ## sure, this isn't the fastest, but will do for now.
####                nobootsample <- setdiff(1:N, bootsample)
####                if(!length(nobootsample))
####                    sample.again <- TRUE
####                else sample.again <- FALSE
####            }
####        ## this is an ugly hack to prevent nobootsamples
####        ## of size 0.
        
####            train.data <- xdata[bootsample, , drop = FALSE]
####            test.data <- xdata[nobootsample, , drop = FALSE]
####            train.class <- Class[bootsample]
####            test.class <- Class[nobootsample]
            
####            boot.run <- varSelRF(Class = train.class,
####                                 xdata = train.data,
####                                 c.sd = c.sd,
####                                 mtryFactor = mtryFactor,
####                                 ntree = ntree,
####                                 ntreeIterat = ntreeIterat,
####                                 whole.range = whole.range,
####                                 recompute.var.imp = recompute.var.imp,
####                                 vars.drop.frac = vars.drop.frac,
####                                 ...)
####            output.cl <- list()
####            output.cl$best.model.nvars <- boot.run$best.model.nvars
####            output.cl$selected.model <- boot.run$selected.model
####            output.cl$selected.vars <- boot.run$selected.vars
####            output.cl$nobootsample <- nobootsample
####            output.cl$bootsample <- bootsample
####            output.cl$initialImportances <- boot.run$initialImportances
####            output.cl$initialOrderedImportances <- boot.run$initialOrderedImportances
####            output.cl$selec.history <- boot.run$selec.history
            
####            boot.col.data <- which(colnames(xdata) %in%
####                                   boot.run$selected.vars)
####            run.test.mtry <- floor(mtryFactor * sqrt(length(boot.col.data)))
####            if(run.test.mtry > length(boot.col.data)) run.test.mtry <- length(boot.col.data)
####            boot.run.test <- randomForest(y  = train.class,
####                                          x = train.data[, boot.col.data, drop = FALSE],
####                                          ntree = boot.run$ntree,
####                                          mtry = run.test.mtry,
####                                          keep.forest = FALSE,
####                                          xtest = test.data[, boot.col.data, drop = FALSE],
####                                          ytest = test.class)$test
            
####            output.cl$class.pred.array <- boot.run.test$predicted
####            output.cl$prob.pred.array <- boot.run.test$votes
####            boot.runs[[nboot]] <- output.cl
####        } ## </bootstrap run without cluster>

    solutions <- unlist(lapply(boot.runs, function(z) {
        paste(sort(z$selected.vars), collapse = " + ")}))
    vars.in.solutions <- unlist(lapply(boot.runs,
                                       function(z) z$selected.vars))
    solution.sizes <- unlist(lapply(boot.runs,
                                    function(z) z$best.model.nvars))
    overlap.with.full <-
        unlist(lapply(boot.runs,
                      function(x) {
                          length(intersect(x$selected.vars,
                                           all.data.selected.vars))/
                                               sqrt(all.data.best.model.nvars *
                                                    x$best.model.nvars)})) 

    prob.pred.array <-
        array(NA, dim = c(N,  nlevels(Class), bootnumber),
              dimnames = list(1:N, levels(Class),
              paste("BootstrapReplication.", 1:bootnumber, sep = "")))

    ## to store class predictions as data frame
    class.pred.array <- data.frame(Class)
    
    for(nb in 1:bootnumber) {
        nobootsample <- boot.runs[[nb]]$nobootsample
        class.pred.array[[nb]] <- factor(NA, levels = levels(Class))
        class.pred.array[nobootsample, nb] <-
            boot.runs[[nb]]$class.pred.array
        prob.pred.array[nobootsample, , nb] <-
            boot.runs[[nb]]$prob.pred.array
    }
    names(class.pred.array) <-
        paste("BootstrapReplication.", 1:bootnumber, sep = "")

            
    ############## The .632+ estimate of prediction error ##################
    ##      one:         \hat{Err}^{(1)} in Efron & Tibshirani, 1997, p. 550,
    ##                   or leave-one-out bootstrap error.  
    ##      resubst:     \bar{err}, the apparent error rate, resubstitution rate,
    ##                   or "in sample" error rate.
    ##      full.pred:   the "in sample" prediction from full model; only used
    ##                   to obtain gamma.
    ##      gamma:       gamma in p. 552
    ##      r:           R in p. 552 (bounding in [0, 1]).
    ##      err632:      the .632 error
    ##      errprime:    the one prime; \hat{Err}^{(1)}' 
    ##      err:         the .632+ error
    
    ## This is how I find one
    
    one <- mean(apply(cbind(class.pred.array, Class), 1,
                      function(x) {mean(x[-(bootnumber + 1)] != x[bootnumber + 1],
                                        na.rm = TRUE)}), na.rm = TRUE)
    ## this is equivalent to what Torsten Hothorn does in ipred
            
    resubst <- mean(full.pred != Class)
    ## The following code I take directly from the function
    ## bootest.factor, by Torsten Hothorn, in package ipred.
    err632 <- 0.368 * resubst + 0.632 * one
    gamma <-
        sum(outer(as.numeric(Class),
                  as.numeric(full.pred),
                  function(x, y) ifelse(x == y, 0, 1)))/(length(Class)^2)
    
    r <- (one - resubst)/(gamma - resubst)
    r <- ifelse(one > resubst & gamma > resubst, r, 0)
    if((r > 1) | (r < 0)) { ## just debugging; eliminar m�s adelante
        print(paste("r outside of 0, 1 bounds: one", one,
                    "resubst", resubst, "gamma", gamma))
        if(r > 1) {
            r <- 1
            print("setting r to 1")
        }
        else if(r < 0) {
            r <- 0
            print("setting r to 0")
        }
    }
    
    errprime <- min(one, gamma)
    err <- err632 + (errprime - resubst) *
        (0.368 * 0.632 * r)/(1 - 0.368 * r)
    cat("\n     .632+ prediction error ", round(err, 4), "\n")

    out <- list(number.of.bootsamples = bootnumber, 
                bootstrap.pred.error = err,
                resubstitution.error = resubst,
                leave.one.out.bootstrap.error = one,
                all.data.randomForest = all.data.rf.predict,
                all.data.vars = all.data.selected.vars,
                all.data.run = all.data.run,
                class.predictions = class.pred.array,
                prob.predictions = prob.pred.array,
                number.of.vars = solution.sizes,
                overlap = overlap.with.full,
                all.vars.in.solutions = vars.in.solutions,
                all.solutions = solutions,
                class = Class,
                allBootRuns = boot.runs)
    class(out) <- "varSelRFBoot"
    return(out)
}


print.varSelRFBoot <- function(x, ...) {
    cat("\n\n Variable selection with random forest \n")
    cat(" ------------------------------\n")
##    cat("\n\n randomForest summary \n")
##    print(object$all.data.randomForest)
    cat("\n Variables used \n")
    print(x$all.data.vars)
    cat("\n \n Number of variables used: ", length(x$all.data.vars),
        "\n")
    
    cat("\n\n Bootstrap results\n")
    cat(" ------------------\n")
    cat("\n Bootstrap (.632+) estimate of prediction error: \n",
        " (using", x$number.of.bootsamples, "bootstrap iterations): \n",
        x$bootstrap.pred.error)
    cat("\n\n Number of vars in bootstrapped forests:        \n")
    print(summary(x$number.of.vars))
}


## zz: pass gene names and subject names??
## look at examples from ~/Proyectos/Signatures/Symposum/boot.pamr.knn.dlda.R
## o similar bajo Gema Moreno
## Or not, because I think I am ussing column names
## but look at that code anyway for improvements


#### in summaryBoot: a plot of error rate vs. 
#### number of variables
#### requires saving el "all.data.run" en el Boot, which should ALWAYS be done!!


summary.varSelRFBoot <- function(object,
                                 return.model.freqs = FALSE,
                                 return.class.probs = TRUE,
                                 return.var.freqs.b.models = TRUE,
                                 ...) {
    cat("\n\n Variable selection using all data \n")
    cat(" ------------------------------\n")
###    cat("\n\n randomForest summary \n")
###    print(object$all.data.randomForest)
    cat("\n \n variables used \n")
    print(object$all.data.vars)
    cat("\n \n Number of variables used: ", length(object$all.data.vars),
        "\n")
    cat("\n\n Bootstrap results\n")
    cat(" ------------------\n")
    cat("\n\n Bootstrap (.632+) estimate of prediction error:",
        object$bootstrap.pred.error, " (using",
        object$number.of.bootsamples, "bootstrap iterations).\n")
    cat("\n\n Resubstitution error:                          ",
        object$resubstitution.error, "\n")
    cat("\n\n Leave-one-out bootstrap error:                 ",
        object$leave.one.out.bootstrap.error, "\n")
    nk <- as.vector(table(object$class))
    cat("\n\n Error rate at random:                          ",
        1 - (max(nk)/sum(nk)), "\n")
    cat("\n\n Number of vars in bootstrapped forests:        \n")
    print(summary(object$number.of.vars))
    cat
    cat("\n")
    cat("\n Overlapp of bootstrapped forests with forest from all data\n")
    print(summary(object$overlap))
    if(return.var.freqs.b.models) {
        cat("\n\n Variable freqs. in bootstrapped models \n")
        print(sort(table(object$all.vars.in.solutions),
                   decreasing = TRUE)/object$number.of.bootsamples)
    }
    in.all.data <-
        which(names(table(object$all.vars.in.solutions)) %in% object$all.data.vars)
    cat("\n\n Variable freqs. of variables in forest from all data, and summary \n")
    print(table(object$all.vars.in.solutions)[in.all.data]/object$number.of.bootsamples)
    cat("\n")
    print(summary(table(object$all.vars.in.solutions)[in.all.data]/object$number.of.bootsamples))


    if(return.model.freqs) {
        tmp.table <- sort(table(object$all.solutions),
                          decreasing = TRUE)/object$number.of.bootsamples
        n.tmp.table <- names(tmp.table)
        dim(tmp.table) <- c(dim(tmp.table), 1)
        rownames(tmp.table) <- n.tmp.table
        colnames(tmp.table) <- "Freq."
        cat("\n\n Solutions frequencies in bootstrapped models \n")
        print(tmp.table)
    }
    
    if(return.class.probs)
        cat("\n\n Mean class membership probabilities from out of bag samples\n")
    if(return.class.probs) {
        mean.class.probs <- apply(object$prob.predictions, c(1, 2),
                                  function(x) mean(x, na.rm = TRUE))
        colnames(mean.class.probs) <- levels(object$class)
    }
    if(return.class.probs) return(mean.class.probs)
}


plot.varSelRFBoot <- function(x,
                              oobProb = TRUE,
                              oobProbBoxPlot = FALSE,
                              ErrorNum = TRUE,
                              subject.names = NULL,
                              class.to.plot = NULL,
                              ...) {
    
    if(oobProb | oobProbBoxPlot) {
        mean.class.probs <- apply(x$prob.predictions, c(1, 2),
                                  function(x) mean(x, na.rm = TRUE))
        colnames(mean.class.probs) <- levels(x$class)
        rainbow.col <- rainbow(nlevels(x$class))
	if(dev.interactive()) {
              op <- par(ask = TRUE, las = 1)
    	} else {
               op <- par(las = 1)
    	}
        on.exit(par(op))
####        for(i in 1:ncol(mean.class.probs)) {
        if(is.null(class.to.plot))
            class.to.plot <- 1:ncol(mean.class.probs)
        for(i in class.to.plot) {
            if(oobProbBoxPlot)  {
                boxplot(data.frame(t(x$prob.predictions[ , i, ])),
                        xlab = "Samples",
                        ylab = "Out of bag probability of membership",
                        main = paste("Class", colnames(mean.class.probs)[i]),
                        type = "p",
                        col = rainbow.col[as.numeric(x$class)],
                        pch = 19, ylim = c(0, 1.3),
                        axes = FALSE)
            } else {
###                dotchart(mean.class.probs[, i],
###                         xlab = "Samples",
###                         ylab = "(Average) Out of bag probability of membership",
###                         main = paste("Class", colnames(mean.class.probs)[i]),
###                         type = "p",
###                         col = rainbow.col[as.numeric(x$class)],
###                         pch = 19, ylim = c(0, 1.2),
###                         axes = FALSE)
                plot(mean.class.probs[, i],
                     xlab = "Samples",
                     ylab = "(Average) Out of bag probability of membership",
                     main = paste("Class", colnames(mean.class.probs)[i]),
                     type = "p",
                     col = rainbow.col[as.numeric(x$class)],
                     pch = 19, ylim = c(0, 1.3),
                     axes = FALSE)
            }
            if(!is.null(subject.names))
                text(mean.class.probs[ , i],
                     labels = subject.names, pos = 2, cex = 0.8)
            
            box()
            ##axis(1)
            par(las = 2)
            axis(1, at = seq(1:dim(mean.class.probs)[1]),
                 labels = seq(1:dim(mean.class.probs)[1]))
            segments(x0 = seq(1:dim(mean.class.probs)[1]),
                     y0 = 0,
                     x1 = seq(1:dim(mean.class.probs)[1]),
                     y1 = 1,
                     lty = 2,
                     col = "grey")
            axis(2, at = seq(from = 0, to = 1, by = 0.2))
            legend(y = c(1.29, 1.15), x = c(1, dim(mean.class.probs)[1]),
                   legend = paste("Class", levels(x$class)),
                   col = rainbow.col,
                   pch = 19, bty = "n" )
            abline( h = 1.05, lty = 1)
            abline(h = seq(from = 0, to = 1,
                   length = 1 + nlevels(x$class))[-c(1, nlevels(x$class) + 1)], 
                   lty = 2)
        }
    }
    if(ErrorNum) {
        all.data.errors <- x$all.data.run$selec.history$OOB
        ngenes <- x$all.data.run$selec.history$Number.Variables
        maxplot <-
            max(
                c(unlist(lapply(x$allBootRuns,
                                function(x) max(x$selec.history$OOB))),
                  all.data.errors))
        minplot <-
            min(
                c(unlist(lapply(x$allBootRuns,
                                function(x) min(x$selec.history$OOB))),
                  all.data.errors))
        minplot <- minplot * (1 - 0.1)
        maxplot <- maxplot * (1 + 0.2)
        plot(ngenes, all.data.errors, 
             type = "l", axes = TRUE, xlab = "Number of variables",
             ylab = "OOB Error rate", ylim = c(minplot, maxplot),
             lty = 1,
             log = "x",
             col = "red", lwd = 2,
             main = "OOB Error rate vs. Number of variables in predictor",
             xlim = c(2, max(ngenes)*1.1))
###             plot(num.points.plot:1,
###                  x$allBootRuns[[1]]$other$trained.pam.cv$error,
###                  type = "l", axes = FALSE, xlab = "Number of genes",
###                  ylab = "CV Error rate", ylim = c(minplot, maxplot), lty = 2,
###                  main = "CV Error rate vs. Number of genes in predictor.")
        legend(x = 10, y = maxplot,
               legend = c("Bootstrap samples", "Original sample"),
               lty = c(2, 1), lwd = c(1, 3), col = c("Black", "Red"))
##        box()
##        axis(2)
##        axis(1)
        
        if(max(ngenes) > 300)
            axis(1, at = c(2, 3, 5, 8, 15, 20, 25, 35,
                    50, 75, 150, 200, 300),
                 labels = c(2, 3, 5, 8, 15, 10, 25, 35,
                 50, 75, 150, 200, 300))

        for(nb in 1:x$number.of.bootsamples)
            lines(x$allBootRuns[[nb]]$selec.history$Number.Variables,
                  x$allBootRuns[[nb]]$selec.history$OOB, lty = 2)
        lines(ngenes, all.data.errors, col = "red", lwd = 4)
    }
}


randomVarImpsRF <- function(xdata, Class, forest, numrandom = 100,
                            whichImp = "impsUnscaled",
                            usingCluster = TRUE,
                            TheCluster = NULL,
                            ...) {

  if(!all(whichImp %in% c("impsScaled", "impsUnscaled", "impsGini")))
      stop("whichImp contains a non-valid option; should be one or more \n",
           "of impsScaled, impsUnscaled, impsGini")

  if(usingCluster & is.null(TheCluster)) {
      basicClusterInit()
      warning("Initializing a one-slave MPI cluster called \"TheCluster\"\n",
              "For more control, pass the name for the cluster, \n",
              "after initializing with basicClusterInit.\n",
              "It is much, much better if you explicitly set the parameters\n",
              "you want for your cluster (name, type, and number of nodes)\n",
              immediate. = TRUE)
  }
  if(usingCluster & !is.null(TheCluster)) {
    print(paste("Using as cluster ", deparse(substitute(TheCluster))))
    if(!length(find(TheCluster)))
        stop("\nOoops, but", TheCluster, "does not yet exist.\n",
             "Please create it using basicClusterInit.")
  }

  if(usingCluster) {
    test.presence1 <-
      clusterEvalQ(TheCluster,
                   length(find("xdataTheCluster")))
    test.presence2 <-
      clusterEvalQ(TheCluster,
                   length(find("ClassTheCluster")))
    if(any(test.presence1))
      stop("At least one slave node has an object called xdataTheCluster")
    if(any(test.presence2))
      stop("At least one slave node has an object called ClassTheCluster")
###    clusterExport(TheCluster,  )
  }
  
  ontree <- forest$ntree
  omtry <- forest$mtry
  
  nodesize <- 1
  
  if(usingCluster) {
      iRF.cluster <- function(dummy, ontree, omtry, nodesize, ...) {
        rf <- randomForest(x = xdataTheCluster,
                           y = sample(ClassTheCluster),
                           ntree = ontree,
                           mtry = omtry,
                           nodesize = nodesize,
                           importance = TRUE, keep.forest = FALSE,
                           ...)
        ## If we specify the importance measure, only that var is evaluated.
        ## if we say "ALL", all three.
        impsScaled <- NULL
        impsUnscaled <- NULL
        impsGini <- NULL
        if("impsUnscaled" %in% whichImp) 
          impsUnscaled <- importance(rf, type = 1, scale = FALSE)
        if("impsScaled" %in% whichImp)
          impsScaled <- importance(rf, type = 1, scale = TRUE)
        if("impsGini" %in% whichImp)
          impsGini <- rf$importance[, ncol(rf$importance)]
        
        return(list(impsScaled,
                    impsUnscaled,
                    impsGini))
    }
      clusterEvalQ(TheCluster,
                   rm(list = c("xdataTheCluster", "ClassTheCluster")))
      xdataTheCluster <<- xdata
      ClassTheCluster <<- Class
      clusterExport(TheCluster,
                    c("xdataTheCluster", "ClassTheCluster"))
      cat("\n Obtaining random importances using cluster (might take a while)\n")
      outCl <- clusterApplyLB(TheCluster,
                              1:numrandom,
                              iRF.cluster,
                              ontree = ontree,
                              omtry = omtry,
                              nodesize = nodesize)
      clusterEvalQ(TheCluster,
                   rm(list = c("xdataTheCluster", "ClassTheCluster")))
      
  } else {
      outCl <- list()
      cat("\n Obtaining random importances ")
      for(nriter in 1:numrandom) {
          cat(".")
        rf <- randomForest(x = xdata,
                           y = sample(Class),
                           ntree = ontree,
                           mtry = omtry,
                           nodesize = nodesize,
                           importance = TRUE,
                           keep.forest = FALSE,
                           ...)
        impsScaled <- NULL
        impsUnscaled <- NULL
        impsGini <- NULL
        if("impsUnscaled" %in% whichImp) 
          impsUnscaled <- importance(rf, type = 1, scale = FALSE)
        if("impsScaled" %in% whichImp)
          impsScaled <- importance(rf, type = 1, scale = TRUE)
        if("impsGini" %in% whichImp)
          impsGini <- rf$importance[, ncol(rf$importance)]
        outCl[[nriter]] <- list(impsScaled,
                                impsUnscaled,
                                impsGini)
      }
      cat("\n")
    } ##</else>
    
  randomVarImps <- list()
  
  if("impsScaled" %in% whichImp) {
    randomVarImps$impsScaled <-
        matrix(unlist(lapply(outCl, function(x) x[[1]])),
               ncol = length(outCl))
    colnames(randomVarImps$impsScaled) <- 1:numrandom
    rownames(randomVarImps$impsScaled) <- rownames(forest$importance)
  }
  if("impsUnscaled" %in% whichImp){
    randomVarImps$impsUnscaled <-
        matrix(unlist(lapply(outCl, function(x) x[[2]])),
               ncol = length(outCl))
    colnames(randomVarImps$impsUnscaled) <- 1:numrandom
    rownames(randomVarImps$impsUnscaled) <- rownames(forest$importance)
  }
  if("impsGini" %in% whichImp) {
    randomVarImps$impsGini <-
        matrix(unlist(lapply(outCl, function(x) x[[3]])),
               ncol = length(outCl))
    colnames(randomVarImps$impsGini) <- 1:numrandom
    rownames(randomVarImps$impsGini) <- rownames(forest$importance)
  }
  
  class(randomVarImps) <- c(class(randomVarImps),
                            "randomVarImpsRF")
  return(randomVarImps)
  ## Hopefully, we are returning a list with only the components selected.zz
}

randomVarImpsRFplot <- function(randomImportances,
                                forest,
                                whichImp = "impsUnscaled",
                                nvars = NULL,
                                show.var.names = FALSE,
                                vars.highlight = NULL,
                                main = NULL,
                                screeRandom = TRUE,
                                lwdBlack = 1.5,
                                lwdRed = 2,
                                lwdLightblue = 1,
                                cexPoint = 1,
                                overlayTrue = FALSE,
                                xlab = NULL,
                                ylab = NULL,
                                ...) {
    
    if(ncol(forest$importance) < 2)
        stop("The fitted rf", deparse(substitute(forest)),
             "was not fitted with importance = TRUE")
    
    randomImportances <-
        switch(whichImp,
               "impsUnscaled" = randomImportances$impsUnscaled,
               "impsScaled" = randomImportances$impsScaled,
               "impsGini" = randomImportances$impsGini,
               )

    originalForestImportance <-
        switch(whichImp,
               "impsUnscaled" =
               importance(forest, type = 1, scale = FALSE),
               "impsScaled" =
               importance(forest, type = 1, scale = TRUE),
               "impsGini" =
               forest$importance[, ncol(forest$importance)]
               )
    if(is.null(originalForestImportance))
        stop("\n Not valid 'whichImp' \n")
    
    if(is.null(xlab)) xlab <- "(Ordered) Variable"
    if(is.null(ylab)) ylab <-
        switch(whichImp,
               "impsUnscaled" = "Importance (unscaled)",
               "impsScaled"   = "Importance (scaled)",
               "impsGini"     = "Importance (Gini)",
               )
               
    nvars <- min(nvars, dim(randomImportances)[1])
    ylim <- range(originalForestImportance, randomImportances)    
    plottingOrder <- order(originalForestImportance,
                           decreasing = TRUE)[1:nvars]

    orderedOriginalImps <- originalForestImportance[plottingOrder]
    
    plot(orderedOriginalImps, type = "n", axes = FALSE, 
         xlab = xlab, ylab = ylab,
         main = main, ylim = ylim,
         ...)
    abline(h = 0, lty = 2, col = "blue")
    axis(2)
    box()
    if(show.var.names) {
        axis(1, labels = names(orderedOriginalImps),
             at = 1:length(orderedOriginalImps))
    } else {
        axis(1)
    }
    
    if(!overlayTrue)
         ###points(x = 1:nvars, orderedOriginalImps, lwd = lwdBlack,
           ###    col = "black", type = "b", cex = cexPoint)
        lines(x = 1:nvars, orderedOriginalImps, lwd = lwdBlack,
              col = "black", type = "b", cex = cexPoint)

    
    if(!is.null(vars.highlight)) {
        if(length(vars.highlight) > nvars) {
            warning("Not all vars. to highlight will be shown; increase nvars\n")
            cat("\n Not all vars. to highlight will be shown; increase nvars\n")
        }
        pos.selected <- which(names(orderedOriginalImps) %in% vars.highlight)
        if(!length(pos.selected)){
            warning("No selected vars. among those to show\n")
            cat("\nNo selected vars. among those to show\n")
        }
        else segments(pos.selected, 0,
                      pos.selected, orderedOriginalImps[pos.selected],
                      col = "blue", lwd = 2)
        if(length(pos.selected) < length(vars.highlight)) {
            warning("Not shown ",
                    length(vars.highlight) - length(pos.selected),
                    " of the 'to-highlight' variables\n")
            cat("Not shown ", length(vars.highlight) - length(pos.selected),
                    " of the 'to-highlight' variables\n")

        }
    }

    column.of.mean <- dim(randomImportances)[2] + 1
    if(screeRandom) {
        randomImportances <- apply(randomImportances, 2,
                                   sort, decreasing = TRUE)
        randomImportances <- randomImportances[1:nvars, ]
        randomImportances <- cbind(randomImportances,
                                   apply(randomImportances, 1, mean))
    } else {
        randomImportances <- randomImportances[plottingOrder, ]
        randomImportances <- cbind(randomImportances,
                                   apply(randomImportances, 1, mean))
    }

    matlines(randomImportances[, -column.of.mean],
             col = "lightblue", lwd = lwdLightblue, lty = 1)
    lines(x = 1:nvars,
          y = randomImportances[, column.of.mean],
          lwd = lwdRed, col = "red")

    if(overlayTrue) {
        points(x = 1:nvars, orderedOriginalImps, lwd = lwdBlack,
               col = "black", type = "b", cex = cexPoint)
        lines(x = 1:nvars, orderedOriginalImps, lwd = lwdBlack,
              col = "black", type = "l")
    }

}


varSelImpSpecRF <- function(forest,
                            xdata = NULL,
                            Class = NULL,
                            randomImps = NULL,
                            threshold = 0.10,
                            numrandom = 20,
                            whichImp = "impsUnscaled",
                            usingCluster = TRUE,
                            TheCluster = NULL,
                            ...) {

    if((is.null(xdata) | is.null(Class)) & is.null(randomImps))
        stop("You must specify a randomVarImpsRF object OR",
             "valid covariates and class objects.\n")

    if((!is.null(xdata) & !is.null(Class)) & !is.null(randomImps))
        warning("Using only the randomVarImpsRF object.",
             "Covariates and class objects discarded.\n", immediate. = TRUE)

    if(length(whichImp) > 1) stop("You can only use one importance measure")

    originalImps <- switch(whichImp,
                   "impsUnscaled" =
                   importance(forest, type = 1, scale = FALSE),
                   "impsScaled" =
                   importance(forest, type = 1, scale = TRUE),
                   "impsGini" =
                   forest$importance[, ncol(forest$importance)]
                   )
    if(is.null(originalImps))
        stop("\n Not valid 'whichImp' \n")

    originalImpsOrder <- order(originalImps,
                               decreasing = TRUE)

    if(is.null(randomImps)) {
        randomImps <-
            switch(whichImp,
                   "impsUnscaled" = randomVarImpsRF(xdata, Class, forest,
                   numrandom = numrandom,
                   whichImp = "impsUnscaled",
                   usingCluster = usingCluster,
                   TheCluster = TheCluster,
                   ...)$impsUnscaled, 
                   "impsUnscaled" = randomVarImpsRF(xdata, Class, forest,
                   numrandom = numrandom,
                   whichImp = "impsScaled",
                   usingCluster = usingCluster,
                   TheCluster = TheCluster,
                   ...)$impsScaled, 
                   "impsUnscaled" = randomVarImpsRF(xdata, Class, forest,
                   numrandom = numrandom,
                   whichImp = "impsGini",
                   usingCluster = usingCluster,
                   TheCluster = TheCluster,
                   ...)$impsGini, 
                   )               
    } else {
        elemento <- match(whichImp, names(randomImps))
        if(is.na(elemento))
            stop("The requested importance was not calculated\n",
                 "for the randomImps", deparse(substitute(randomImps)),"\n",
                 "object.\n")
        cat("\n Using the randomVarImpsRF", deparse(substitute(randomImps)),
            "object. xdata, Class, numrandom ignored.\n")
        randomImps <- randomImps[[elemento]]

    }
     
    randomImps <- apply(randomImps, 2,
                        sort, decreasing = TRUE)
    thresholds <- apply(randomImps, 1,
                        function(x) quantile(x, probs = 1 - threshold, type = 8))

    largest.value <- which(originalImps[originalImpsOrder] <= thresholds)[1]
    if(is.na(largest.value)) {
        selected.vars <- originalImpsOrder
        warning("All variables selected; could signal a problem")
    } else if(largest.value == 1) {
        selected.vars <- NA
        warning("No variables selected; could signal a problem")
    } else selected.vars <- originalImpsOrder[1:(largest.value - 1)]

    return(selected.vars)
}


selProbPlot <- function(object,
                        k = c(20, 100),
                        color = TRUE,
                        legend = FALSE,
                        xlegend = 68,
                        ylegend = 0.93,
                        cexlegend = 1.4,
                        main = NULL,
                        xlab = "Rank of gene",
                        ylab = "Selection probability",
                        pch = 19,
                        ...) {
    ## selection probability plots, such as in Pepe
    ## et al. 2003 (ROC paper).
    if(class(object) != "varSelRFBoot")
        stop("This function only works with objects created\n",
             "with the varSelRFBoot function.\n")
    nboot <- object$number.of.bootsamples
    if(nboot < 100)
        warning("You only used ", nboot,
                " bootstrap samples. Might be too few.",
                immediate. = TRUE)
    
    original.imps <- object$all.data.run$initialImportances
    original.ranks <- rank(-original.imps)
    boot.ranks <- lapply(object$allBootRuns,
                         function(x) {rank(-x$initialImportances)})
    boot.ranks <- matrix(unlist(boot.ranks), ncol = nboot)
    k1 <- apply(boot.ranks, 1, function(z) {sum(z <= k[1])/nboot})
    k2 <- apply(boot.ranks, 1, function(z) {sum(z <= k[2])/nboot})

    if(color) {
        plot(original.ranks[original.ranks <= k[2]],
             k2[original.ranks <= k[2]], xlim = c(1, k[2]),
             col = "red", pch = pch,
             xlab = xlab,
             ylab = ylab,
             main = main,
             ylim = c(0, 1),
             ...)
        points(original.ranks[original.ranks <= k[1]],
               k1[original.ranks <= k[1]],
               col = "blue", pch = pch)
        
        if(legend) legend(x = xlegend, y = ylegend,
                          legend = c(paste("Top", k[2]),
                          paste("Top", k[1])),
                          col = c("red", "blue"),
                          pch = pch, cex = cexlegend)
    } else {
        plot(original.ranks[original.ranks <= k[2]],
             k2[original.ranks <= k[2]], xlim = c(1, k[2]),
             pch = pch,
             xlab = "Rank of gene",
             ylab = "Selection probability",
             main = main, ylim = c(0, 1),
             ...)
        points(original.ranks[original.ranks <= k[1]],
               k1[original.ranks <= k[1]],
               pch = 21)
        if(legend) legend(x = xlegend, y = ylegend,
                          legend = c(paste("Top", k[2]),
                          paste("Top", k[1])),
                          pch = c(19, 21), cex = (cexlegend + 0.2))
    }
}


###################################################################
###################################################################
##########                                           ##############
##########       Custom code used in paper           ##############
##########       (unlikely to be of interest         ##############
##########       for anybody else)                   ##############
##########                                           ##############
###################################################################
###################################################################


    

figureSummary.varSelRFBoot <- function(object) {
## to create data for figures of paper with randomdata
    errorrate <- object$bootstrap.pred.error
    nvused <- length(object$all.data.vars)
    return(c(errorrate, nvused))
}


figureSummary2.varSelRFBoot <- function(object) {
## to create data for figures of paper with randomdata
    errorrate <- object$bootstrap.pred.error
    nvused <- length(object$all.data.vars)
    median.nvars <- median (object$number.of.vars)
    iq1.nvars <- quantile(object$number.of.vars, p = 0.25)
    iq3.nvars <- quantile(object$number.of.vars, p = 0.75)
    string1 <- paste(formatC(round(nvused, 0), width = 6)," (",
                     round(iq1.nvars, 0),", ",
                     round(median.nvars, 0), ", ",
                     round(iq3.nvars, 0),"),  ", 
                     formatC(round(errorrate, 3), width = 4)," \\\\ ",
                     sep = "")
    string1
}


tableSummary.varSelRFBoot <- function(object, name){
### to create data ready for the LaTeX tables of the paper

    neatname <- switch(name,
                        "gl.boot" = "Leukemia    ",
                        "vv.boot" = "Breast 2 cl.",
                        "vv3.boot" ="Breast 3 cl.",
                        "nci.boot" ="NCI 60      ",
                        "ra.boot" = "Adenocar.   ",
                     "brain.boot" = "Brain       ",
                     "colon.boot" = "Colon       ",
                  "lymphoma.boot" = "Lymphoma    ",
                  "prostate.boot" = "Prostate    ",
                     "srbct.boot" = "Srbct       ")
                        
    errorrate <- object$bootstrap.pred.error
    nvused <- length(object$all.data.vars)
    median.nvars <- median (object$number.of.vars)
    iq1.nvars <- quantile(object$number.of.vars, p = 0.25)
    iq3.nvars <- quantile(object$number.of.vars, p = 0.75)
    in.all.data <- which(names(table(object$all.vars.in.solutions)) %in% object$all.data.vars)
    tmp1 <- table(object$all.vars.in.solutions)[in.all.data]/object$number.of.bootsamples
    median.freq <- median(tmp1)
    if(nvused == 2) {
        iq1.freq <- min(tmp1)
        iq3.freq <- max(tmp1)
    } else {
        iq1.freq <- quantile(tmp1, p = 0.25)
        iq3.freq <- quantile(tmp1, p = 0.75)
    }

    if(nvused > 2) 
        string1 <-
            paste(neatname, "&     ",
                  formatC(round(errorrate, 3), width = 4)," &       ",
                  formatC(round(nvused, 0), width = 4)," &       ",
                  formatC(round(median.nvars, 0), width = 4)," (",
                  round(iq1.nvars, 0),", ",
                  round(iq3.nvars, 0),")   &   ",
                  formatC(round(median.freq, 2), width = 4)," (",
                  round(iq1.freq, 2),", ",
                  round(iq3.freq, 2),")\\\\",
                  sep = "") else   string1 <-
                      paste(neatname, "&     ",
                            formatC(round(errorrate, 3), width = 4)," &       ",
                            formatC(round(nvused, 0), width = 4)," &       ",
                            formatC(round(median.nvars, 0), width = 4)," (",
                            round(iq1.nvars, 0),", ",
                            round(iq3.nvars, 0),")   &   ",
                            formatC(round(median.freq, 2), width = 4)," (",
                            round(iq1.freq, 2),", ",
                            round(iq3.freq, 2),")\\footnotemark[1]\\\\",
                            sep = "")
    cat(string1, "\n")
}


###################################################################
###################################################################
##########                                           ##############
##########       Miscellaneous code                  ##############
##########                                           ##############
###################################################################
###################################################################


rVI <- function(xdata, ydata, forest, numrandom = 40,
                whichImp = "impsUnscaled",
                ...) {
    ## from randomVarImpsRF, but simplified to use only
    ## one tytpe of importance
    
    ontree <- forest$ntree
    omtry <- forest$mtry

    if(usingCluster) {
        iRF.cluster <- function(dummy, ontree, omtry, ...) {
            rf <- randomForest(x = xdataTheCluster,
                               y = sample(ClassTheCluster),
                               ntree = ontree,
                               mtry = omtry,
                               importance = TRUE, keep.forest = FALSE,
                               ...)
            imps <- switch(whichImp,
                           "impsUnscaled" =
                           importance(rf, type = 1, scale = FALSE),
                           "impsScaled" =
                           importance(rf, type = 1, scale = TRUE),
                           "impsGini" =
                           rf$importance[, ncol(rf$importance)]
                           )
            if(is.null(imps))
                stop("\n Not valid 'whichImp' \n")
            return(imps)
        }
        clusterEvalQ(TheCluster,
                     rm(list = c("xdataTheCluster", "ClassTheCluster")))
        xdataTheCluster <<- xdata
        ClassTheCluster <<- ydata
        clusterExport(TheCluster,
                      c("xdataTheCluster", "ClassTheCluster"))
        outCl <- clusterApplyLB(TheCluster,
                                1:numrandom,
                                iRF.cluster,
                                ontree = ontree,
                                omtry = omtry)

    } else {
        outCl <- list()
        for(nriter in 1:numrandom) {
            rf <- randomForest(x = xdata,
                               y = sample(ydata),
                               ntree = ontree,
                               mtry = omtry,
                               importance = TRUE,
                               keep.forest = FALSE,
                               ...)
            imps <- switch(whichImp,
                           "impsUnscaled" =
                           importance(rf, type = 1, scale = FALSE),
                           "impsScaled" =
                           importance(rf, type = 1, scale = TRUE),
                           "impsGini" =
                           rf$importance[, ncol(rf$importance)]
                           )
            if(is.null(imps))
                stop("\n Not valid 'whichImp' \n")
            outCl[[nriter]] <- imps
        }
    }
    
    randomVarImps <- matrix(unlist(outCl), ncol = numrandom)
    rownames(randomVarImps) <- rownames(forest$importance)
    colnames(randomVarImps) <- 1:numrandom
    class(randomVarImps) <- c(class(randomVarImps),
                              "rVI")
    return(randomVarImps)
}


##### old stuff

####nr <- 10; nc <- 20; x <- matrix(rnorm(2* nr*nc), ncol = nc)
####colnames(x) <- paste("v", 1:nc, sep ="")
####Class <- factor(c(rep("A", nr), rep("B", nr)))
####xdata <- x

####library(randomForest)
####rf1 <- randomForest(x = x, y = Class, importance = TRUE,
####                    keep.forest = FALSE, ntree = 2000)

####usingCluster <- TRUE
####if(usingCluster) {
####    library(snow)
####    library(Rmpi)
####    clusterNumberNodes <- 4
####    typeCluster <- "MPI"
####    TheCluster <- makeCluster(clusterNumberNodes,
####                              type = typeCluster)
####    clusterSetupSPRNG(TheCluster)
####    clusterEvalQ(TheCluster, library(randomForest))
####}


####screePlotRF <- function(forest, randomImportances,
####                        nvars = 50,
####                        show.var.names = FALSE,
####                        vars.highlight = NULL,
####                        main = NULL, scale = TRUE) {
####    nvars <- min(nvars, dim(randomImportances)[1])

    
####    if(scale) {
####        original.imps <- importance(forest, type = 1, scale = TRUE)
####    } else {
####        original.imps <- importance(forest, type = 1, scale = FALSE)
####    }
####    ordered.imps <- sort(original.imps, decreasing = TRUE)[1:nvars]

####    plot(ordered.imps, type = "b", axes = FALSE, lwd = 1.5,
####         xlab = "Variable", ylab = "Importance",
####         main = main)
####    abline(h = 0, lty = 2, col = "blue")
####    axis(2)
####    box()
####    if(show.var.names) {
####        axis(1, labels = names(ordered.imps),
####             at = 1:length(ordered.imps))
####    } else {
####        axis(1)
####    }

####    if(!is.null(vars.highlight)) {
####        if(length(vars.highlight) > nvars) {
####            warning("Not all vars. to highlight will be shown; increase nvars\n")
####            cat("\n Not all vars. to highlight will be shown; increase nvars\n")
####        }
####        pos.selected <- which(names(ordered.imps) %in% vars.highlight)
####        if(!length(pos.selected)){
####            warning("No selected vars. among those to show\n")
####            cat("\nNo selected vars. among those to show\n")
####        }
####        else segments(pos.selected, 0,
####                      pos.selected, ordered.imps[pos.selected],
####                      col = "blue", lwd = 2)
####        if(length(pos.selected) < length(vars.highlight)) {
####            warning("Not shown ", length(vars.highlight) - length(pos.selected),
####                    " of the 'to-highlight' variables\n")
####            cat("Not shown ", length(vars.highlight) - length(pos.selected),
####                    " of the 'to-highlight' variables\n")

####        }
####    }

####    randomImportances <- randomImportances[1:nvars, ]
####    column.mean <- dim(randomImportances)[2]
####    matlines(randomImportances[, -column.mean],
####             col = "green", lty = 1)
####    lines(x = 1:nvars,
####          y = randomImportances[, column.mean],
####          lwd = 1.3, col = "red")
####}


####screePlotRF(rf1, ii1, nvars = 20, vars.highligh = paste("v", c(8, 4), sep =""), show.var.names = TRUE)

####i1 <- randomVarImpsRF(xdata, Class, rf1, numrandom = 3)
####screePlotRF(rf1, i1)


### This version allows optimizing mtry and ntree; leave code here,
### but don't use.
ExpedrimentalvarSelRF <- function(xdata, Class, vars.drop.num = NULL,
                     vars.drop.frac = 0.5,
                     c.sd = 1,
                     whole.range = TRUE,
                     recompute.var.imp = FALSE,
                     verbose = FALSE,
                     returnFirstForest = TRUE,
                     ## next are all for tune2RF
                     ## but this is a mess; should pass them as
                     ## control.
                     tuneMtry = FALSE, tuneNtree = FALSE,
                     startNtree = 1000, startMtryFactor = 1,
                     stepFactorMtry = 1.25,
                     stepFactorNtree = 1.75,
                     minCorNtree = 0.975,
                     quantNtree = 0.025,
                     returnForest = TRUE,
                     ntreeTry = 2000) {

    if( (is.null(vars.drop.num) & is.null(vars.drop.frac)) |
       (!is.null(vars.drop.num) & !is.null(vars.drop.frac)))
        stop("One (and only one) of vars.drop.frac and vars.drop.num must be NULL and the other set")
    

    max.num.steps <- dim(xdata)[2]
    num.subjects <- dim(xdata)[1]

    if(is.null(colnames(xdata)))
        colnames(xdata) <- paste("v", 1:dim(xdata)[2], sep ="")
    
    ##oversize the vectors; will prune later.
    n.vars <- vars <- OOB.rf <- OOB.sd <- rep(NA, max.num.steps)
    
    ## First get optimal values for mtry and ntree, and get first run:
    
    rf <- tune2RF(x = xdata, y = Class,
                  tuneMtry = tuneMtry, tuneNtree = tuneNtree,
                  startNtree = startNtree, mtryFactor = mtryFactor,
                  stepFactorMtry = stepFactorMtry,
                  stepFactorNtree = stepFactorNtree,
                  minCorNtree = minCorNtree,
                  quantNtree = quantNtree,
                  returnForest = TRUE,
                  ntreeTry = ntreeTry,
                  verbose = verbose)

    ## We'll need it for future runs
    ntree <- rf$ntree
    mtry <- rf$mtry

    if(returnFirstForest)
        FirstForest <- rf
    else
        FirstForest <- NULL
    
#    rf <- randomForest(x = xdata, y = Class, importance= TRUE,
#                       ntree = ntree, keep.forest = FALSE)
    m.iterated.ob.error <- m.initial.ob.error <- oobError(rf)
    sd.iterated.ob.error <- sd.initial.ob.error <-
        sqrt(m.iterated.ob.error * (1 - m.iterated.ob.error) * (1/num.subjects))

    if(verbose) {
        print(paste("Initial OOB error: mean = ", round(m.initial.ob.error, 4),
                    "; sd = ", round(sd.initial.ob.error, 4), sep = ""))
    }

### previous code (before rF < 4.3.1)
    #selected.vars <- order(rf$importance[, (ncol(rf$importance) - 1)], decreasing = TRUE)
#    ordered.importance <- rf$importance[selected.vars,(ncol(rf$importance) -1)]

    importances <- importance(rf, type = 1, scale = FALSE)
    selected.vars <- order(importances, decreasing = TRUE)
    ordered.importances <- importances[selected.vars]
    
    initialImportances <- importances
    initialOrderedImportances <- ordered.importances
    
    j <- 1
    n.vars[j] <- dim(xdata)[2] 
    vars[j] <- paste(colnames(xdata), collapse = " + ")
    OOB.rf[j] <- m.iterated.ob.error
    OOB.sd[j] <- sd.iterated.ob.error

    var.simplify <- TRUE
    
    while(var.simplify) {
        last.rf <- rf
        last.vars <- selected.vars
#        print(paste(".........Number of variables before selection",
#                    dim(xdata)[2])) ## debug
        previous.m.error <- m.iterated.ob.error
        previous.sd.error <- sd.iterated.ob.error

        if(recompute.var.imp & (j > 1)) {
            ## need to set indexes as absolute w.r.t. original data
####            tmp.order <- order(rf$importance[, (ncol(rf$importance) - 1)],
####                                    decreasing = TRUE)
####            selected.vars <- selected.vars[tmp.order]
####            ordered.importance <- rf$importance[tmp.order, (ncol(rf$importance) -1)]

            importances <- importance(rf, type = 1, scale = FALSE)
            tmp.order <- order(importances, decreasing = TRUE)
            selected.vars <- selected.vars[tmp.order]
            ordered.importances <- importances[tmp.order]

        }
        
        num.vars <- length(selected.vars)
  
####        if(any(is.na(ordered.importances))) {
####            print("**********  Nas in ordered.importances ******")
####            browser()
####        }
           
        if(any(ordered.importances < 0)) {
            selected.vars <- selected.vars[-which(ordered.importances < 0)]
            ordered.importances <- ordered.importances[-which(ordered.importances < 0)]
        } else {
            if(is.null(vars.drop.num))
                vars.drop <- round(num.vars * vars.drop.frac)
            else vars.drop <- vars.drop.num
                
            if(num.vars >= (vars.drop + 2)) {
                selected.vars <- selected.vars[1: (num.vars - vars.drop)]
                ordered.importances <- ordered.importances[1: (num.vars - vars.drop)]
            }
            else {
                selected.vars <- selected.vars[1:2]
                ordered.importances <- ordered.importances[1:2]
            }
        }
        ## couldn't we eliminate the following?
        if((length(selected.vars) < 2) | (any(selected.vars < 1))) {
            var.simplify <- FALSE
            break
        }

        if(length(selected.vars) <= 2) var.simplify <- FALSE
      
        if(recompute.var.imp) 
            rf <- randomForest(x = xdata[, selected.vars], y = Class, importance= TRUE,
                               ntree = ntree, mtry = mtry, keep.forest = FALSE)
        else
            rf <- randomForest(x = xdata[, selected.vars], y = Class, importance= FALSE,
                               ntree = ntree, mtry = mtry, keep.forest = FALSE)
        
        m.iterated.ob.error <- oobError(rf)
        sd.iterated.ob.error <-
            sqrt(m.iterated.ob.error * (1 - m.iterated.ob.error) * (1/num.subjects))
        
        if(verbose) {
            print(paste("..... iteration ", j, "; OOB error: mean = ",
                        round(m.iterated.ob.error, 4),
                        "; sd = ", round(sd.iterated.ob.error, 4), sep = ""))
        }
        j <- j + 1

        
        n.vars[j] <- length(selected.vars)
        vars[j] <- paste(colnames(xdata)[selected.vars],
                         collapse = " + ")
        OOB.rf[j] <- m.iterated.ob.error
        OOB.sd[j] <- sd.iterated.ob.error


        if(!whole.range &
           (
            (m.iterated.ob.error >
             (m.initial.ob.error + c.sd*sd.initial.ob.error))
            |
            (m.iterated.ob.error >
             (previous.m.error + c.sd*previous.sd.error)))
           )
            var.simplify <- FALSE
    }

    if (!whole.range) {
        if(!is.null(colnames(xdata)))
            selected.vars <- sort(colnames(xdata)[last.vars])
        else
            selected.vars <- last.vars

        out <- list(selec.history = data.frame(
                    Number.Variables = n.vars,
                    Vars.in.Forest = vars,
                    OOB = OOB.rf,
                    sd.OOB = OOB.sd)[1:j,],
                    rf.model = last.rf,
                    selected.vars = selected.vars,
                    selected.model =  paste(selected.vars, collapse = " + "),
                    best.model.nvars = length(selected.vars),
                    initialImportances = initialImportances,
                    initialOrderedImportances = initialOrderedImportances,
                    ntree = ntree,
                    mtry = mtry,
                    firstForest = FirstForest)
        class(out) <- "varSelRF"
        return(out)
    }
    else {
        n.vars <- n.vars[1:j]
        vars <- vars[1:j]
        OOB.rf<- OOB.rf[1:j]
        OOB.sd <- OOB.sd[1:j]
        ##browser()
        min.oob.ci <- min(OOB.rf) + c.sd * OOB.sd[which.min(OOB.rf)]
        best.pos <-
            which(OOB.rf <= min.oob.ci)[which.min(n.vars[which(OOB.rf <= min.oob.ci)])]

        selected.vars <- sort(unlist(strsplit(vars[best.pos],
                                              " + ", fixed = TRUE)))
        out <- list(selec.history = data.frame(
                    Number.Variables = n.vars,
                    Vars.in.Forest = vars,
                    OOB = OOB.rf,
                    sd.OOB = OOB.sd),
                    rf.model = NA,
                    selected.vars = selected.vars,
                    selected.model = paste(selected.vars, collapse = " + "),
                    best.model.nvars = n.vars[best.pos],
                    initialImportances = initialImportances,
                    initialOrderedImportances = initialOrderedImportances,
                    ntree = ntree,
                    mtry = mtry,
                    firstForest = FirstForest)
        class(out) <- "varSelRF"
        return(out)
    }
}


tune2RF <- function(x, y, tuneMtry = TRUE, tuneNtree = TRUE,
                    startNtree = 1000, startMtryFactor = 1,
                    stepFactorMtry = 1.25,
                    stepFactorNtree = 1.75,
                    minCorNtree = 0.9,
                    quantNtree = 0.025, ## with 4000, look at first 100
                    returnForest = TRUE,
                    ntreeTry = 2000,
                    verbose = TRUE,
                    plot = FALSE,
                    ...) {
    ## if tuneMtry = TRUE and tuneNtree = TRUE,
    ##        ntree is used for tuneRF, mtryFactor is ignored
    ## if tuneMtry = TRUE and tuneNtree = FALSE
    ##        ntree used for tuneRF and final ntree, and mtry factor is ignored
    ## if tuneMtry = FALSE and tuneRF = TRUE,
    ##        ntree is used only as starting value for search of ntree and
    ##        mtryFactor is used for mtry
    ## if tuneMtry = FALSE and tuneRF = FALSE,
    ##        mtryFactor and ntree are the ntree and mtry used.

    if(plot) {
        op <- par(mfrow = c(1,2))
        on.exit(par(op))
    }
    if(tuneMtry) {
        tunedMtry <- tuneRF(x, y, stepFactor = stepFactorMtry,
                            ntreeTry = ntreeTry,
                            mtryStart = floor(sqrt(ncol(x)) * startMtryFactor),
                            doBest = FALSE,
                            plot = plot,
                            trace = verbose)
        tunedMtry <-
            tunedMtry[which.min(tunedMtry[, 2]), 1]
    } else {
        tunedMtry <- floor(sqrt(ncol(x)) * startMtryFactor)
    }

    tunedNtree <- startNtree
    if(tuneNtree) {
        if(verbose)
            cat("\n Tunning ntree: initial forest construction \n")
        f1 <- randomForest(x, y, mtry = tunedMtry,
                           importance = TRUE,
                           keep.forest = FALSE,
                           ntree = tunedNtree)
        repeat {
            f2 <- randomForest(x, y, mtry = tunedMtry,
                               importance = TRUE,
                               keep.forest = FALSE,
                               ntree = round(stepFactorNtree * tunedNtree))
            m1 <- cbind(
                        importance(f1, type = 1, scale = FALSE),
                        importance(f2, type = 1, scale = FALSE))
            m1[m1 < quantile(m1, 1-quantNtree)] <- NA
            m1 <- na.omit(m1)
            m2 <- m1
            m2[m2 <= 0] <- NA
            m2 <- na.omit(m2)
            mc1 <- cor(m1)
            mc.rob <- cov.rob(m2, method = "mcd", cor = TRUE)$cor
            if(verbose) {
                cat("\n ... tunning ntree; cor. importances successive ntrees\n")
                colnames(mc1) <- c(tunedNtree, round(stepFactorNtree * tunedNtree))
                rownames(mc1) <- c(tunedNtree, round(stepFactorNtree * tunedNtree))
                colnames(mc.rob) <- c(tunedNtree, round(stepFactorNtree * tunedNtree))
                rownames(mc.rob) <- c(tunedNtree, round(stepFactorNtree * tunedNtree))
                cat("\n         correlation matrix\n")
                print(round(mc1, 4))
                cat("\n         robust correlation matrix\n")
                print(round(mc.rob, 4))
                cat(" \n using ", dim(m2)[1], "observations\n")
                cat("\n")
            }
            if((min(mc1) > minCorNtree) &
               (min(mc.rob) > minCorNtree)) {
                plot(m1[, 1], m1[, 2], xlab = paste("Ntree", tunedNtree),
                     ylab = paste("Ntree", round(stepFactorNtree * tunedNtree)),
                     main =
                     paste("Upper ", quantNtree,
                           "th quantile of importances", sep = ""))
                     
                break
            }
            tunedNtree <- round(stepFactorNtree * tunedNtree)
            f1 <- f2
        }
    }
    if(returnForest) {
        if(tuneNtree)
            return(f1)
        else
            return(randomForest(x, y, mtry = tunedMtry,
                                importance = TRUE,
                                keep.forest = FALSE,
                                ntree = ntree)
                   )
    }
    else {
        return(c(tunedMtry = tunedMtry, tunedNtree = tunedNtree))
    }
}


boot.imp <- function(data, class, ntree = 20000, B = 200) {
## just checking the output from the pg.plots. is correct.
    N <- length(class)
    mat.out <- matrix(NA, nrow = dim(data)[2], ncol = B)
    for(i in 1:B) {
        sample.again <- TRUE
        while(sample.again) {
            bootsample <- unlist(tapply(1:N,  class,
                                        function(x)
                                        sample(x, size = length(x),
                                               replace = TRUE)))
            ## sure, this isn't the fastest, but will do for now.
            nobootsample <- setdiff(1:N, bootsample)
            if(!length(nobootsample))
                sample.again <- TRUE
            else sample.again <- FALSE
        }
        ## this is an ugly hack to prevetn nobootsamples
        ## of size 0.
        train.data <- data[bootsample, , drop = FALSE]
        train.class <- class[bootsample]
        rftmp <- randomForest(x = train.data, y = train.class,
                              ntree = ntree,
                              keep.forest = FALSE,
                              importance = TRUE)
        mat.out[, i] <- importance(rftmp, type = 1, scale = FALSE)
    }
    return(mat.out)
}


####gl.b.i <- boot.imp(gl.data, gl.class, B = 20)
        
####pairs(cbind(gl.b.i, importance(gl.20000.rf, type = 1, scale = FALSE)),
####      pch = ".")

####pairs(cbind(gl.b.i[, 1:10], importance(gl.20000.rf, type = 1, scale = FALSE)),
####      pch = ".")

####summary(cbind(gl.b.i, importance(gl.20000.rf, type = 1, scale = FALSE)))
####boxplot(data.frame(cbind(gl.b.i, importance(gl.20000.rf, type = 1, scale = FALSE))))


#####f.mtr <- function(x, mf = 3) {
#####  x2 <- floor(sqrt(x) * mf)
#####  x2[x2 > x] <- x[x2 > x]
#####  return(x2)
#####}
#####plot(x = sqrt(2:200), f.mtr(2:200, mf = 5), type = "l")
