# Supplementary material for: Gene selection and classification of microarray data using random forest
Source: BMC Bioinformatics. 2006 Jan 6;7:3. doi: 10.1186/1471-2105-7-3 (PMC1363357; doi:10.1186/1471-2105-7-3)
Supplement: Additional File 3 — Source code for the R package varSelRF. This is a compressed (tar.gz) file ready to be installed with the usual R installation procedure under Linux/UNIX. Additional formats are available from CRAN [68], the Comprehensive R Archive Network. [file 1471-2105-7-3-S3.gz › varSelRF/Changes]

0.6:
- Much more testing (with geneSrF application)
- Fixed bug in varSelRF when passing an already fitted forest.
- Changed randomVarImpsRFplot to user default colors friendlier for
  color-blind people.
- Fixed problem when running plots in non-interactive sessions.

0.5-4:
- Seed of SPRNG is the default of Snow.
- summary.varSelRFBoot: fixed usage of "plotFreqs" (non existing variable).
